# Supplementary material for: Comparison of the diagnostic accuracy of the Pluslife Mini Dock RHAM technology with Abbott ID Now and Cepheid GenXpert: A retrospective evaluation study
Source: Sci Rep. 2024 Jun 17;14:13978. doi: 10.1038/s41598-024-64406-9 (PMC11183097; doi:10.1038/s41598-024-64406-9)
Supplement: Supplementary file 2 — Supplementary Information 2. [file 41598_2024_64406_MOESM2_ESM.xlsx]

## Sheet: Statistics
													Source:
													https://www.medcalc.org/calc/diagnostic_test.php
													Pluslife			Pluslife Variants
				PCR									Statistics	Value	95% CI	Value	95% CI
				pos	neg	Sen	Spec	PPV	NPV	P_Agree	N_Agree		Sensitivity	99.00%	94.55% to 99.97%	99.27%	96.00% to 99.98%
		Pluslife	pos	99	0	99.00	100.00	100.00	99.52	99.00	100.00		Specificity	100.00%	98.25% to 100.00%	100.00%	96.52% to 100.00%
			neg	1	209								Positive Likelihood Ratio
		Abbott	pos	99	2	100.00	98.90	98.02	100.00	100.00	98.90		Negative Likelihood Ratio	0.01	0.00 to 0.07	0.01	0.00 to 0.05
			neg	0	180								Disease prevalence (*)	32.36%	27.18% to 37.89%	56.85%	50.33% to 63.19%
		Cepheid	pos	98	13	98.99	94.09	88.29	99.52	98.99	94.09		Positive Predictive Value (*)	100.00%	96.34% to 100.00%	100.00%	97.32% to 100.00%
			neg	1	207								Negative Predictive Value (*)	99.52%	96.75% to 99.93%	99.05%	93.65% to 99.86%
													Accuracy (*)	99.68%	98.21% to 99.99%	99.59%	97.71% to 99.99%
		pos, positive											Abbott
		neg, negative											Statistics	Value	95% CI
													Sensitivity	100.00%	96.34% to 100.00%
													Specificity	98.90%	96.09% to 99.87%
													Positive Likelihood Ratio	91.00	22.93 to 361.10
													Negative Likelihood Ratio	0.00
													Disease prevalence (*)	35.23%	29.65% to 41.13%
													Positive Predictive Value (*)	98.02%	92.58% to 99.49%
													Negative Predictive Value (*)	100.00%	97.97% to 100.00%
													Accuracy (*)	99.29%	97.45% to 99.91%
													Cepheid
													Statistics	Value	95% CI
													Sensitivity	98.99%	94.50% to 99.97%
													Specificity	94.09%	90.11% to 96.82%
													Positive Likelihood Ratio	16.75	9.88 to 28.39
													Negative Likelihood Ratio	0.01	0.00 to 0.08
													Disease prevalence (*)	31.03%	26.00% to 36.43%
													Positive Predictive Value (*)	88.29%	81.64% to 92.74%
													Negative Predictive Value (*)	99.52%	96.71% to 99.93%
													Accuracy (*)	95.61%	92.75% to 97.58%

## Sheet: SS_1 Positives
	No.	Sample_ID	CT	PCR	Pluslife	Abbott	Cepheid			Pluslife	Abbott	Cepheid
	1	25	13.614	+	+	+	+		Invalid	0	1	1
	2	108	18.028	+	+	+	+		FN	1	0	1
	3	9	18.193	+	+	+	+
	4	2	18.304	+	+	+	+
	5	26	18.649	+	+	+	+
	6	24	19.155	+	+	+	+
	7	22	19.444	+	+	+	+
	8	1	19.565	+	+	+	invalid
	9	21	19.853	+	+	+	+
	10	111	19.914	+	+	+	+
	11	83	20.144	+	+	+	+
	12	7	20.187	+	+	+	+
	13	89	20.542	+	+	+	+
	14	106	20.868	+	+	+	+
	15	3	20.882	+	+	+	+
	16	82	21.231	+	+	+	+
	17	86	21.321	+	+	+	+
	18	6	21.559	+	+	+	+
	19	10	21.976	+	+	+	+
	20	109	22.025	+	+	+	+
	21	84	22.529	+	+	+	+
	22	30	22.604	+	+	+	+
	23	124	22.648	+	+	+	+
	24	19	22.768	+	+	+	+
	25	98	22.857	+	+	+	+
	26	123	22.99	+	+	+	+
	27	28	23.372	+	+	+	+
	28	114	23.408	+	+	+	+
	29	43	23.541	+	+	+	+
	30	96	23.72	+	+	+	+
	31	95	23.661	+	+	+	+
	32	44	23.817	+	+	+	+
	33	81	24.195	+	+	+	+
	34	16	24.34	+	+	+	+
	35	87	24.687	+	+	+	+
	36	85	24.735	+	+	+	+
	37	41	24.853	+	+	+	+
	38	4	24.861	+	+	+	+
	39	53	24.97	+	+	+	+
	40	118	25.222	+	+	+	+
	41	115	25.591	+	+	+	+
	42	80	25.781	+	+	+	+
	43	45	26.058	+	+	+	+
	44	50	26.345	+	+	+	+
	45	49	26.427	+	+	+	+
	46	52	26.451	+	+	+	+
	47	90	26.451	+	+	+	+
	48	74	26.57	+	+	+	+
	49	54	26.586	+	+	+	+
	50	55	26.616	+	+	+	+
	51	59	26.842	+	+	+	+
	52	31	26.904	+	+	+	+
	53	12	27.118	+	+	+	+
	54	46	27.176	+	+	+	+
	55	110	27.329	+	+	+	+
	56	47	27.373	+	+	+	+
	57	56	27.452	+	+	+	+
	58	128	27.561	+	+	+	+
	59	104	27.58	+	+	+	+
	60	117	27.583	+	+	+	+
	61	119	27.708	+	+	+	+
	62	48	27.75	+	+	+	+
	63	51	27.81	+	+	+	+
	64	58	27.861	+	+	+	+
	65	102	28.017	+	+	+	+
	66	125	28.029	+	+	+	+
	67	99	28.391	+	+	+	+
	68	92	28.5	+	+	+	+
	69	127	28.577	+	+	+	+
	70	88	29.677	+	+	+	+
	71	112	29.691	+	+	+	+
	72	23	29.772	+	+	+	+
	73	91	29.826	+	+	+	+
	74	121	29.914	+	+	+	+
	75	113	29.925	+	+	+	+
	76	116	30	+	+	+	+
	77	68	30.044	+	+	+	+
	78	67	30.512	+	+	+	+
	79	107	30.741	+	+	+	+
	80	75	31.015	+	+	+	+
	81	77	31.023	+	+	+	+
	82	126	31.228	+	+	+	+
	83	94	31.242	+	+	+	+
	84	70	31.422	+	+	+	+
	85	120	31.894	+	+	+	+
	86	78	32.365	+	+	+	+
	87	66	32.545	+	+	+	+			98.9899
	88	5	32.631	+	+	+	+
	89	101	32.67	+	+	+	+
	90	27	32.892	+	+	+	+
	91	98	33.015	+	+	+	+
	92	71	33.023	+	+	+	+
	93	18	33.27	+	-	invalid	-
	94	57	33.348	+	+	+	+
	95	122	33.554	+	+	+	+
	96	69	33.911	+	+	+	+
	97	76	34.419	+	+	+	+
	98	73	34.708	+	+	+	+
	99	97	35.157	+	+	+	+
	100	100	35.652	+	+	+	+

## Sheet: SS1_GreyZone
	No.	Sample_ID	CT	PCR	Pluslife	Abbott	Cepheid			Pluslife	Abbott	Cepheid
	1	147	36.266	-	-	-	-		Invalid	0	1	0
	2	146	36.62	-	-	-	-		FN	9	6	6
	3	139	36.67	-	-	-	-
	4	79	37.064	-	-	+	+
	5	103	37.1	-	-	-	+
	6	9	37.523	-	-	+	+
	7	133	37.552	-	-	-	-
	8	168	37.6	-	-	-	-
	9	135	37.731	-	-	invalid	-

## Sheet: SS1_Negatives
	No.	Sample_ID	CT	PCR	Pluslife	Abbott	Cepheid			Pluslife	Abbott	Cepheid
	1	61	No Amp	-	-	-	-		Invalid	1	30	3
	2	62	No Amp	-	-	-	-		FP	0	2	13
	3	63	No Amp	-	-	-	-
	4	64	No Amp	-	-	-	-
	5	65	No Amp	-	-	-	-
	6	129	No Amp	-	-	-	-
	7	130	No Amp	-	-	-	-
	8	131	No Amp	-	-	-	-
	9	132	No Amp	-	-	-	-
	10	134	No Amp	-	-	-	-
	11	136	No Amp	-	-	-	-
	12	137	No Amp	-	-	-	-
	13	138	No Amp	-	-	-	-
	14	140	No Amp	-	-	-	+
	15	141	No Amp	-	-	-	-
	16	142	No Amp	-	-	-	-
	17	143	No Amp	-	-	-	+
	18	144	No Amp	-	-	-	-
	19	145	No Amp	-	-	-	-
	20	148	No Amp	-	-	-	-
	21	149	No Amp	-	-	-	-
	22	150	No Amp	-	-	-	-
	23	151	No Amp	-	-	-	-
	24	152	No Amp	-	-	-	-
	25	153	No Amp	-	-	-	-
	26	154	No Amp	-	-	-	-
	27	155	No Amp	-	-	-	-
	28	156	No Amp	-	-	-	-
	29	157	No Amp	-	-	-	-
	30	158	No Amp	-	-	-	invalid
	31	159	No Amp	-	-	-	-
	32	160	No Amp	-	-	-	-
	33	161	No Amp	-	-	-	-
	34	162	No Amp	-	-	-	-
	35	163	No Amp	-	-	-	-
	36	164	No Amp	-	invalid	-	-
	37	165	No Amp	-	-	-	-
	38	166	No Amp	-	-	-	-
	39	167	No Amp	-	-	-	-
	40	169	No Amp	-	-	-	+
	41	170	No Amp	-	-	-	+
	42	171	No Amp	-	-	-	+
	43	172	No Amp	-	-	-	-
	44	173	No Amp	-	-	-	-
	45	174	No Amp	-	-	-	-
	46	175	No Amp	-	-	-	-
	47	176	No Amp	-	-	-	+
	48	177	No Amp	-	-	-	+
	49	178	No Amp	-	-	-	-
	50	179	No Amp	-	-	-	+
	51	180	No Amp	-	-	+	invalid
	52	181	No Amp	-	-	invalid	-
	53	182	No Amp	-	-	invalid	+
	54	183	No Amp	-	-	+	+
	55	184	No Amp	-	-	invalid	+
	56	185	No Amp	-	-	-	-
	57	186	No Amp	-	-	-	+
	58	187	No Amp	-	-	invalid	-
	59	188	No Amp	-	-	-	-
	60	189	No Amp	-	-	invalid	-
	61	191	No Amp	-	-	invalid	-
	62	192	No Amp	-	-	invalid	-
	63	193	No Amp	-	-	invalid	-
	64	194	No Amp	-	-	invalid	-
	65	195	No Amp	-	-	invalid	-
	66	196	No Amp	-	-	-	-
	67	197	No Amp	-	-	-	-
	68	198	No Amp	-	-	-	-
	69	199	No Amp	-	-	-	-
	70	200	No Amp	-	-	-	-
	71	201	No Amp	-	-	-	-
	72	202	No Amp	-	-	-	-
	73	203	No Amp	-	-	-	-
	74	204	No Amp	-	-	-	-
	75	205	No Amp	-	-	-	-
	76	206	No Amp	-	-	-	-
	77	207	No Amp	-	-	-	-
	78	208	No Amp	-	-	-	-
	79	209	No Amp	-	-	invalid	-
	80	210	No Amp	-	-	invalid	-
	81	211	No Amp	-	-	invalid	-
	82	212	No Amp	-	-	invalid	-
	83	213	No Amp	-	-	invalid	-
	84	214	No Amp	-	-	invalid	invalid
	85	215	No Amp	-	-	invalid	-
	86	216	No Amp	-	-	invalid	-
	87	217	No Amp	-	-	-	-
	88	218	No Amp	-	-	-	-
	89	219	No Amp	-	-	-	-
	90	220	No Amp	-	-	-	-
	91	221	No Amp	-	-	-	-
	92	222	No Amp	-	-	-	-
	93	223	No Amp	-	-	-	-
	94	224	No Amp	-	-	-	-
	95	225	No Amp	-	-	-	-
	96	226	No Amp	-	-	-	-
	97	227	No Amp	-	-	-	-
	98	228	No Amp	-	-	invalid	-
	99	229	No Amp	-	-	invalid	-
	100	230	No Amp	-	-	-	-
	101	231	No Amp	-	-	-	-
	102	232	No Amp	-	-	-	-
	103	233	No Amp	-	-	-	-
	104	234	No Amp	-	-	-	-
	105	235	No Amp	-	-	invalid	-
	106	236	No Amp	-	-	-	-
	107	237	No Amp	-	-	-	-
	108	238	No Amp	-	-	-	-
	109	239	No Amp	-	-	-	-
	110	240	No Amp	-	-	-	-
	111	241	No Amp	-	-	-	-
	112	242	No Amp	-	-	-	-
	113	243	No Amp	-	-	-	-
	114	244	No Amp	-	-	-	-
	115	245	No Amp	-	-	invalid	-
	116	246	No Amp	-	-	-	-
	117	247	No Amp	-	-	-	-
	118	248	No Amp	-	-	-	-
	119	249	No Amp	-	-	-	-
	120	250	No Amp	-	-	-	-
	121	251	No Amp	-	-	-	-
	122	252	No Amp	-	-	-	-
	123	253	No Amp	-	-	-	-
	124	254	No Amp	-	-	-	-
	125	255	No Amp	-	-	-	-
	126	256	No Amp	-	-	-	-
	127	257	No Amp	-	-	-	-
	128	258	No Amp	-	-	-	-
	129	259	No Amp	-	-	invalid	-
	130	260	No Amp	-	-	invalid	-
	131	261	No Amp	-	-	-	-
	132	262	No Amp	-	-	-	-
	133	263	No Amp	-	-	-	-
	134	264	No Amp	-	-	-	-
	135	265	No Amp	-	-	-	-
	136	266	No Amp	-	-	-	-
	137	267	No Amp	-	-	invalid	-
	138	268	No Amp	-	-	-	-
	139	269	No Amp	-	-	-	-
	140	270	No Amp	-	-	-	-
	141	271	No Amp	-	-	-	-
	142	272	No Amp	-	-	-	-
	143	273	No Amp	-	-	-	-
	144	274	No Amp	-	-	-	-
	145	275	No Amp	-	-	-	-
	146	276	No Amp	-	-	-	-
	147	277	No Amp	-	-	-	-
	148	278	No Amp	-	-	-	-
	149	279	No Amp	-	-	-	-
	150	280	No Amp	-	-	-	-
	151	281	No Amp	-	-	-	-
	152	282	No Amp	-	-	-	-
	153	283	No Amp	-	-	-	-
	154	284	No Amp	-	-	-	-
	155	285	No Amp	-	-	-	-
	156	286	No Amp	-	-	-	-
	157	287	No Amp	-	-	-	-
	158	288	No Amp	-	-	invalid	-
	159	289	No Amp	-	-	invalid	-
	160	290	No Amp	-	-	invalid	-
	161	291	No Amp	-	-	invalid	-
	162	292	No Amp	-	-	-	-
	163	293	No Amp	-	-	-	-
	164	294	No Amp	-	-	-	-
	165	295	No Amp	-	-	-	-
	166	296	No Amp	-	-	-	-
	167	297	No Amp	-	-	-	-
	168	298	No Amp	-	-	-	-
	169	299	No Amp	-	-	-	+
	170	300	No Amp	-	-	-	-
	171	301	No Amp	-	-	-	-
	172	302	No Amp	-	-	-	-
	173	303	No Amp	-	-	-	-
	174	304	No Amp	-	-	-	-
	175	305	No Amp	-	-	-	-
	176	306	No Amp	-	-	-	-
	177	307	No Amp	-	-	-	-
	178	308	No Amp	-	-	-	-
	179	309	No Amp	-	-	-	-
	180	310	No Amp	-	-	-	-
	181	311	No Amp	-	-	-	-
	182	312	No Amp	-	-	-	-
	183	313	No Amp	-	-	-	-
	184	314	No Amp	-	-	-	-
	185	315	No Amp	-	-	-	-
	186	316	No Amp	-	-	-	-
	187	317	No Amp	-	-	-	-
	188	318	No Amp	-	-	-	-
	189	319	No Amp	-	-	-	-
	190	320	No Amp	-	-	-	-
	191	321	No Amp	-	-	-	-
	192	322	No Amp	-	-	-	-
	193	323	No Amp	-	-	-	-
	194	324	No Amp	-	-	-	-
	195	325	No Amp	-	-	-	-
	196	326	No Amp	-	-	-	-
	197	327	No Amp	-	-	-	-
	198	328	No Amp	-	-	-	-
	199	329	No Amp	-	-	-	-
	200	330	No Amp	-	-	-	-
	201	331	No Amp	-	-	-	-
	202	332	No Amp	-	-	-	-
	203	333	No Amp	-	-	invalid	-
	204	345	No Amp	-	-	-	-
	205	346	No Amp	-	-	-	-
	206	347	No Amp	-	-	-	-
	207	348	No Amp	-	-	-	-
	208	349	No Amp	-	-	-	-
	209	350	No Amp	-	-	-	-
	210	351	No Amp	-	-	-	-

## Sheet: SS2_Positives
	No.	SARS-CoV-2 Variant	Date_Of_Collection	Sample_ID	InputSample	PCR Kit	Mean Ct	Test duration	Duration [Min]	Pluslife		SARS-CoV-2 variant	Mean ± SD	Time (Min - Max) [min]	Sample number
	1	Delta	2021-12-08	20211208016L	Eluat	Virella	17.885	00:18:23	18.3833	+		Delta	15.62 ± 1.73	12.52–18.38	n = 20
	2	Delta	2021-12-08	20211208026L	Eluat	Virella	17.35	00:17:24	17.4	+		BA.1	17.54 ± 3.83	12.57–26.50	n = 20
	3	Delta	2021-12-09	20211208001L	Eluat	Virella	19.52	00:13:33	13.55	+		BA.2	20.35 ± 4.28	15.43–32.05	n = 20
	4	Delta	2021-12-09	20211209012L	Eluat	Virella	16.795	00:15:38	15.6333	+		BA.4	17.74 ± 1.75	14.53–21.52	n = 17
	5	Delta	2021-12-10	20211210035L	Eluat	Virella	24.455	00:17:26	17.43	+		BA.5	17.21 ± 1.44	15.57–20.35	n = 20
	6	Delta	2021-12-11	20211211014L	Eluat	Virella	24.69	00:15:29	15.4833	+		XBB	20.62 ± 5.05	15.53–35.10	n = 39
	7	Delta	2021-12-12	20211212020L	Eluat	Virella	21.03	00:18:23	18.3833	+
	8	Delta	2021-12-13	20211213005L	Eluat	Virella	23.61	00:13:33	13.55	+
	9	Delta	2021-12-13	20211213033L	Eluat	Virella	23.38	00:15:38	15.6333	+
	10	Delta	2021-12-13	20211213016L	Eluat	Virella	26.06	00:16:34	16.5667	+
	11	Delta	2021-12-16	20211216032L	Eluat	Virella	28.215	00:15:28	15.4667	+
	12	Delta	2021-12-17	20211216063L	Eluat	Virella	25.59	00:16:25	16.4167	+
	13	Delta	2021-12-17	20211217015L	Eluat	Virella	28.395	00:16:30	16.5	+
	14	Delta	2021-12-16	20211216015L	Eluat	Virella	31.02	00:17:37	17.6167	+
	15	Delta	2021-12-16	20211216014L	Eluat	Virella	30.83	00:15:35	15.5833	+
	16	Delta	2021-12-08	20211208048L	Eluat	Virella	20.83	00:12:31	12.5167	+
	17	Delta	2021-12-09	20211209008L	Eluat	Virella	24.895	00:13:33	13.55	+
	18	Delta	2021-12-09	20211209018L	Eluat	Virella	19.585	00:13:38	13.6333	+
	19	Delta	2021-12-13	20211213019L	Eluat	Virella	19.415	00:14:35	14.5833	+
	20	Delta	2021-12-13	20211213017L	Eluat	Virella	21.125	00:14:29	14.4833	+
	21	BA.1	18.02.20222	20220218006L	PBS	Virella	17.88	00:23:18	23.3	+
	22	BA.1	21.03.20222	20220321050L	PBS	Virella	20.89	00:22:25	22.4167	+
	23	BA.1	21.03.20222	20220321051L	PBS	Virella	21.465	00:23:34	23.5667	+
	24	BA.1	18.02.20222	20220218008L	PBS	Virella	24.82	00:16:35	16.5833	+
	25	BA.1	23.02.20222	20220223009L	PBS	Virella	20.965	00:16:27	16.45	+
	26	BA.1	2022-02-21	20220221013L	PBS	Virella	25.675	00:16:26	16.4333	+
	27	BA.1	25.02.20222	20220225011L	PBS	Virella	27.54	00:19:28	19.4667	+
	28	BA.1	02.03.20222	20220302013L	PBS	Virella	28.995	00:18:36	18.6	+
	29	BA.1	2022-03-10	20220310005L	PBS	Virella	27.125	00:16:34	16.5667	+
	30	BA.1	2022-02-23	20220223014L	PBS	Virella	30.21	00:16:28	16.4667	+
	31	BA.1	2022-03-09	20220309013L	PBS	Virella	32.54	00:20:21	20.35	+
	32	BA.1	2022-03-09	20220309019L	PBS	Virella	31.905	00:26:21	26.35	+
	33	BA.1	2021-12-15	20211215015L	Eluat	Virella	20.865	00:15:26	15.4333	+
	34	BA.1	2021-12-21	20211220071L	Eluat	Virella	23.675	00:13:33	13.55	+
	35	BA.1	2021-12-18	20211218020L	Eluat	Virella	20.935	00:14:37	14.6167	+
	36	BA.1	2021-12-22	20211221061L	Eluat	Virella	19.915	00:14:35	14.5833	+
	37	BA.1	2021-12-21	20211221052L	Eluat	Virella	19.5	00:14:29	14.4833	+
	38	BA.1	2021-12-22	20211222018L	Eluat	Virella	19.115	00:14:28	14.4667	+
	39	BA.1	2021-12-20	20211220018L	Eluat	Virella	17.35	00:12:34	12.5667	+
	40	BA.1	2021-12-21	20211221047L	Eluat	Virella	19.75	00:14:38	14.6333	+
	41	BA.2	12.05.2022	20220512008L	PBS	Virella	19.67	00:26:13	26.2167	+
	42	BA.2	18.05.2022	20220518002L	PBS	Virella	18.4	00:19:28	19.4667	+
	43	BA.2	06.05.2022	20220506019L	PBS	Virella	18.985	00:21:35	21.5833	+
	44	BA.2	07.06.2022	20220607007L	PBS	Virella	21.035	00:17:33	17.55	+
	45	BA.2	02.06.2022	20220602002L	PBS	Virella	22.185	00:16:28	16.4667	+
	46	BA.2	02.06.2022	20220602004L	PBS	Virella	23.485	00:18:23	18.3833	+
	47	BA.2	03.06.2022	20220603003L	PBS	Virella	25.005	00:16:30	16.5	+
	48	BA.2	03.06.2022	20220603004L	PBS	Virella	23.37	00:16:37	16.6167	+
	49	BA.2	09.06.2022	20220609003L	PBS	Virella	28.385	00:16:34	16.5667	+
	50	BA.2	11.05.2022	20220511004L	PBS	Virella	28.58	00:22:21	22.35	+
	51	BA.2	06.05.2022	20220506009L	PBS	Virella	28.235	00:24:16	24.2667	+
	52	BA.2	09.05.2022	20220509003L	PBS	Virella	26.085	00:22:25	22.4167	+
	53	BA.2	18.05.2022	20220518001L	PBS	Virella	25.765	00:22:35	22.5833	+
	54	BA.2	06.06.2022	20220606005L	PBS	Virella	32.53	00:18:34	18.5667	+
	55	BA.2	09.05.2022	20220508001L	PBS	Virella	20.9	00:25:21	25.35	+
	56	BA.2	23.05.2022	20220523002L	PBS	Virella	20.13	00:20:35	20.5833	+
	57	BA.2	04.06.2022	20220604004L	PBS	Virella	24.145	00:17:33	17.55	+
	58	BA.2	06.06.2022	20220606002L	PBS	Virella	23.79	00:16:27	16.45	+
	59	BA.2	29.09.2022	20220929013L	PBS	Virella	20.6478	00:15:26	15.4333	+
	60	BA.2	27.04.2022	20220427009L	PBS	Virella	21.05	00:32:05	32.0833	+
	61	BA.4	17.06.2022	20220617007L	PBS	Virella	18.24	00:18:23	18.3833	+
	62	BA.4	22.06.2022	20220622005L	PBS	Virella	19.595	00:16:31	16.5167	+
	63	BA.4	27.06.2022	20220627010L	PBS	Virella	17.075	00:17:37	17.6167	+
	64	BA.4	27.06.2022	20220627007L	PBS	Virella	17.985	00:17:33	17.55	+
	65	BA.4	28.06.2022	20220628001L	PBS	Virella	19.9	00:17:27	17.45	+
	66	BA.4	10.06.2022	20220610002L	PBS	Virella	24.535	00:19:22	19.3667	+
	67	BA.4	16.06.2022	20220616003L	PBS	Virella	23.455	00:16:31	16.5167	+
	68	BA.4	20.06.2022	20220620003L	PBS	Virella	22.42	00:17:37	17.6167	+
	69	BA.4	04.10.2022	20221004001L	PBS	Virella	21.295	00:17:33	17.55	+
	70	BA.4	30.06.2022	20220630010L	PBS	Virella	21.515	00:16:28	16.4667	+
	71	BA.4	27.06.2022	20220627008L	PBS	Virella	28.555	00:21:20	21.3333	+
	72	BA.4	05.07.2022	20220705004L	PBS	Virella	28.085	00:18:28	18.4667	+
	73	BA.4	14.10.2022	20221014007L	PBS	Virella	28.6	00:17:37	17.6167	+
	74	BA.4	15.10.2022	20221015007L	PBS	Virella	16.63	00:21:31	21.5167	+
	75	BA.4	2022-10-08	20221008004L	PBS	Virella	29.925	00:16:27	16.45	+
	76	BA.4	01.10.2022	20221001008L	PBS	Virella	19.55	00:14:32	14.5333	+
	77	BA.4	25.06.2022	20220625005L	PBS	Virella	17.165	00:16:37	16.6167	+
	78	BA.5	2022-06-29	20220629006L	PBS	Virella	15.285	00:20:21	20.35	+
	79	BA.5	29.06.2022	20220629001L	PBS	Virella	18.175	00:16:30	16.5	+
	80	BA.5	29.06.2022	20220629004L	PBS	Virella	15.86	00:17:37	17.6167	+
	81	BA.5	30.06.2022	20220630003L	PBS	Virella	17.52	00:15:35	15.5833	+
	82	BA.5	16.06.2022	20220616004L	PBS	Virella	23.955	00:16:28	16.4667	+
	83	BA.5	16.06.2022	20220616006L	PBS	Virella	20.03	00:18:23	18.3833	+
	84	BA.5	21.06.2022	20220621003L	PBS	Virella	20.515	00:16:30	16.5	+
	85	BA.5	22.06.2022	20220622002L	PBS	Virella	23.425	00:16:37	16.6167	+
	86	BA.5	27.06.2022	20220627005L	PBS	Virella	23.89	00:15:35	15.5833	+
	87	BA.5	13.06.2022	20220613007L	PBS	Virella	29.15	00:19:25	19.4167	+
	88	BA.5	16.06.2022	20220616005L	PBS	Virella	26.94	00:17:37	17.6167	+
	89	BA.5	20.09.2022	20220920013L	PBS	Virella	27.065	00:16:25	16.4167	+
	90	BA.5	20.09.2022	20220920010L	PBS	Virella	28.115	00:17:33	17.55	+
	91	BA.5	24.09.2022	20220924004L	PBS	Virella	30.715	00:16:27	16.45	+
	92	BA.5	29.09.2022	20220929002L	PBS	Virella	23.5436	00:15:34	15.5667	+
	93	BA.5	29.09.2022	20220929010L	PBS	Virella	30.503	00:20:21	20.35	+
	94	BA.5	29.09.2022	20220929011L	PBS	Virella	19.1499	00:16:30	16.5	+
	95	BA.5	04.10.2022	20221004009L	PBS	Virella	26.49	00:17:36	17.6	+
	96	BA.5	04.10.2022	20221004014L	PBS	Virella	26.03	00:16:34	16.5667	+
	97	BA.5	04.10.2022	20221004012L	PBS	Virella	21.73	00:16:27	16.45	+
	98	XBB	13.03.2023	IC0054LS_N	PBS	Respira	18.2188	00:33:04	33.0667	+
	99	XBB	13.03.2023	IC0056LS_N	PBS	Respira	19.3128	00:16:30	16.5	+
	100	XBB	11.03.2023	IC0051LS_N	PBS	Respira	16.89	00:29:31	29.5167	+
	101	XBB	11.03.2023	IC0052LS_N	PBS	Respira	23.61	00:24:28	24.4667	+
	102	XBB	01.03.2023	IC0027LS_N	PBS	Respira	22.95	00:22:25	22.42	+
	103	XBB	01.03.2023	IC0028LS_N	PBS	Respira	23.12	00:24:15	24.25	+
	104	XBB	01.03.2023	IC0031LS_N	PBS	Respira	22.65	00:25:22	25.3667	+
	105	XBB	04.03.2023	IC0040LS_N	PBS	Respira	22.59	00:20:35	20.5833	+
	106	XBB	09.03.2023	IC0048LS_N	PBS	Respira	21.91	00:15:35	15.5833	+
	107	XBB	09.03.2023	IC0050LS_N	PBS	Respira	20.17	00:16:27	16.45	+
	108	XBB	01.03.2023	IC0029LS_N	PBS	Respira	26.18	00:24:29	24.4833	+
	109	XBB	02.03.2023	IC0036LS_O	PBS	Respira	27.36	00:16:38	16.6333	+
	110	XBB	09.03.2023	IC0046LS_N	PBS	Respira	27.69	00:18:22	18.3667	+
	111	XBB	04.03.2023	IC0042LS_N	PBS	Respira	31.08	00:25:17	25.2833	+
	112	XBB	14.03.2023	IC0059LS_N	PBS	Respira	31.79	00:35:12	35	-
	113	XBB	15.02.2023	IC0213_N	PBS	Respira	18.71	00:28:11	28.1833	+
	114	XBB	16.02.2023	IC0214_N	PBS	Respira	22.97	00:23:13	23.22	+
	115	XBB	21.02.2023	IC0014LS_N	PBS	Respira	24.9224	00:16:38	16.6333	+
	116	XBB	25.02.2023	IC0020LS_N	PBS	Respira	18.16	00:17:34	17.5667	+
	117	XBB	25.02.2023	IC0146_N	PBS	Respira	32.2	00:24:19	24.15	+
	118	XBB	27.03.2023	IC0094LS_N	PBS	Virella	21.84	00:23:18	23.3	+
	119	XBB	23.03.2023	IC0087LS_N	PBS	Virella	25	00:17:26	17.4333	+
	120	XBB	22.03.2023	IC0081LS_N	PBS	Virella	23.645	00:28:25	28.4167	+
	121	XBB	2023-04-06	IC0130LS_N	PBS	Virella	15.86	00:17:31	17.5167	+
	122	XBB	03.04.2023	IC0269_N	PBS	Virella	26.09	00:16:23	16.3833	+
	123	XBB	03.04.2023	IC0121LS_N	PBS	Virella	24.265	00:20:18	20.3	+
	124	XBB	03.04.2023	IC0126LS_N	PBS	Virella	27.525	00:17:26	17.4333	+
	125	XBB	06.04.2023	IC0131LS_O	PBS	Virella	28.11	00:18:33	18.55	+
	126	XBB	13.04.2023	IC0133LS_N	PBS	Virella	21.44	00:15:32	15.5333	+
	127	XBB	13.04.2023	IC0285_N	PBS	Virella	29.635	00:17:24	17.4	+
	128	XBB	14.04.2023	IC0136LS_N	PBS	Virella	28.07	00:19:18	19.3	+
	129	XBB	14.04.2023	IC00135LS_N	PBS	Virella	25.17	00:16:28	16.4667	+
	130	XBB	18.04.2023	IC0137LS_O	PBS	Virella	29.175	00:18:33	18.55	+
	131	XBB	20.04.2023	IC0289_N	PBS	Virella	25.04	00:18:29	18.4833	+
	132	XBB	20.04.2023	IC0139LS_N	PBS	Virella	27.015	00:18:22	18.3667	+
	133	XBB	23.03.2023	IC0088LS_N	PBS	Virella	21.69	00:16:22	16.3667	+
	134	XBB	17.03.2023	IC0066LS_N	PBS	Virella	31.195	00:16:27	16.45	+
	135	XBB	17.03.2023	IC0064LS_N	PBS	Virella	17.5	00:17:35	17.5833	+
	136	XBB	17.03.2023	IC0162_N	PBS	Virella	29.01	00:17:30	17.5	+
	137	XBB	21.03.2023	IC0070LS_N	PBS	Virella	21.29	00:17:24	17.4	+

## Sheet: SS2_Negatives
	No.	SARS-CoV-2 Variant	Date_Of_Collection	Sample_ID	InputSample	PCR Kit	Mean Ct	Test duration	Duration [Min]	Pluslife
	1	Negative	08.10.2022	20221008001L	PBS	Virella	No Amp	00:35:03	35	-
	2	Negative	08.10.2022	20221008003L	PBS	Virella	No Amp	00:35:13	35	-
	3	Negative	08.10.2022	20221008005L	PBS	Virella	No Amp	00:35:27	35	-
	4	Negative	08.10.2022	20221008006L	PBS	Virella	No Amp	00:35:21	35	-
	5	Negative	10.10.2022	20221009001L	PBS	Virella	No Amp	00:35:03	35	-
	6	Negative	10.10.2022	20221009002L	PBS	Virella	No Amp	00:35:02	35	-
	7	Negative	10.10.2022	20221009003L	PBS	Virella	No Amp	00:35:12	35	-
	8	Negative	10.10.2022	20221009004L	PBS	Virella	No Amp	00:35:27	35	-
	9	Negative	10.10.2022	20221009007L	PBS	Virella	No Amp	00:35:19	35	-
	10	Negative	10.10.2022	20221010007L	PBS	Virella	No Amp	00:35:02	35	-
	11	Negative	10.10.2022	20221010009L	PBS	Virella	No Amp	00:35:13	35	-
	12	Negative	2022-10-10	20221010004L	PBS	Virella	No Amp	00:35:28	35	-
	13	Negative	11.10.2022	20221011007L	PBS	Virella	No Amp	00:35:21	35	-
	14	Negative	12.10.2022	20221012001L	PBS	Virella	No Amp	00:35:07	35	-
	15	Negative	12.10.2022	20221012002L	PBS	Virella	No Amp	00:35:12	35	-
	16	Negative	12.10.2022	20221012003L	PBS	Virella	No Amp	00:35:28	35	-
	17	Negative	12.10.2022	20221012004L	PBS	Virella	No Amp	00:35:21	35	-
	18	Negative	12.10.2022	20221012005L	PBS	Virella	No Amp	00:35:07	35	-
	19	Negative	12.10.2022	20221012006L	PBS	Virella	No Amp	00:35:12	35	-
	20	Negative	13.10.2022	20221013002L	PBS	Virella	No Amp	00:35:13	35	-
	21	Negative	13.10.2022	20221013003L	PBS	Virella	No Amp	00:35:28	35	-
	22	Negative	13.10.2022	20221013008L	PBS	Virella	No Amp	00:35:20	35	-
	23	Negative	13.10.2022	20221013010L	PBS	Virella	No Amp	00:35:08	35	-
	24	Negative	13.10.2022	20221013011L	PBS	Virella	No Amp	00:35:02	35	-
	25	Negative	13.10.2022	20221013012L	PBS	Virella	No Amp	00:35:13	35	-
	26	Negative	13.10.2022	20221013014L	PBS	Virella	No Amp	00:35:27	35	-
	27	Negative	13.10.2022	20221013015L	PBS	Virella	No Amp	00:35:20	35	-
	28	Negative	14.10.2022	20221014001L	PBS	Virella	No Amp	00:35:07	35	-
	29	Negative	14.10.2022	20221014018L	PBS	Virella	No Amp	00:35:03	35	-
	30	Negative	14.10.2022	20221014019L	PBS	Virella	No Amp	00:35:13	35	-
	31	Negative	14.10.2022	20221014004L	PBS	Virella	No Amp	00:35:27	35	-
	32	Negative	14.10.2022	20221014011L	PBS	Virella	No Amp	00:35:20	35	-
	33	Negative	14.10.2022	20221014013L	PBS	Virella	No Amp	00:35:07	35	-
	34	Negative	14.10.2022	20221014017L	PBS	Virella	No Amp	00:35:04	35	-
	35	Negative	14:10.2022	20221014003L	PBS	Virella	No Amp	00:35:13	35	-
	36	Negative	13:10.2022	20221013009L	PBS	Virella	No Amp	00:35:27	35	-
	37	Negative	15.10.2022	20221015006L	PBS	Virella	No Amp	00:35:20	35	-
	38	Negative	15.10.2022	20221015008L	PBS	Virella	No Amp	00:35:07	35	-
	39	Negative	17.10.2022	20221016001L	PBS	Virella	No Amp	00:35:02	35	-
	40	Negative	17.10.2022	20221016002L	PBS	Virella	No Amp	00:35:12	35	-
	41	Negative	17.10.2022	20221016003L	PBS	Virella	No Amp	00:35:28	35	-
	42	Negative	17.10.2022	20221016004L	PBS	Virella	No Amp	00:35:19	35	-
	43	Negative	17.10.2022	20221016005L	PBS	Virella	No Amp	00:35:06	35	-
	44	Negative	17.10.2022	20221016006L	PBS	Virella	No Amp	00:35:02	35	-
	45	Negative	17.10.2022	20221016007L	PBS	Virella	No Amp	00:35:13	35	-
	46	Negative	17.10.2022	20221016008L	PBS	Virella	No Amp	00:35:27	35	-
	47	Negative	17.10.2022	20221016009L	PBS	Virella	No Amp	00:35:19	35	-
	48	Negative	17.10.2022	20221016010L	PBS	Virella	No Amp	00:35:06	35	-
	49	Negative	17.10.2022	20221017002L	PBS	Virella	No Amp	00:35:03	35	-
	50	Negative	17.10.2022	20221017009L	PBS	Virella	No Amp	00:35:13	35	-
	51	Negative	17.10.2022	20221017011L	PBS	Virella	No Amp	00:35:28	35	-
	52	Negative	17.10.2022	20221017012L	PBS	Virella	No Amp	00:35:20	35	-
	53	Negative	17.10.2022	20221017014L	PBS	Virella	No Amp	00:35:06	35	-
	54	Negative	17.10.2022	20221017016L	PBS	Virella	No Amp	00:35:01	35	-
	55	Negative	17.10.2022	20221017015L	PBS	Virella	No Amp	00:35:13	35	-
	56	Negative	17.10.2022	20221017013L	PBS	Virella	No Amp	00:35:27	35	-
	57	Negative	18.10.2022	20221018006L	PBS	Virella	No Amp	00:35:02	35	-
	58	Negative	18.10.2022	20221018010L	PBS	Virella	No Amp	00:35:06	35	-
	59	Negative	18.10.2022	20221018011L	PBS	Virella	No Amp	00:35:02	35	-
	60	Negative	18.10.2022	20221018013L	PBS	Virella	No Amp	00:35:13	35	-
	61	Negative	20.10.2022	20221020002L	PBS	Virella	No Amp	00:35:28	35	-
	62	Negative	21.10.2022	20221021001L	PBS	Virella	No Amp	00:35:20	35	-
	63	Negative	21.10.2022	20221021002L	PBS	Virella	No Amp	00:35:06	35	-
	64	Negative	21.10.2022	20221021003L	PBS	Virella	No Amp	00:35:12	35	-
	65	Negative	21.10.2022	20221021005L	PBS	Virella	No Amp	00:35:28	35	-
	66	Negative	22.10.2022	20221022001L	PBS	Virella	No Amp	00:35:20	35	-
	67	Negative	22.10.2022	20221022004L	PBS	Virella	No Amp	00:35:06	35	-
	68	Negative	22.10.2022	20221022005L	PBS	Virella	No Amp	00:35:03	35	-
	69	Negative	22.10.2022	20221022006L	PBS	Virella	No Amp	00:35:14	35	-
	70	Negative	22.10.2022	20221022007L	PBS	Virella	No Amp	00:35:28	35	-
	71	Negative	22.10.2022	20221022008L	PBS	Virella	No Amp	00:35:03	35	-
	72	Negative	22.10.2022	20221022009L	PBS	Virella	No Amp	00:35:13	35	-
	73	Negative	22.10.2022	20221022010L	PBS	Virella	No Amp	00:35:29	35	-
	74	Negative	24.10.2022	20221023001L	PBS	Virella	No Amp	00:35:13	35	-
	75	Negative	24.10.2022	20221023002L	PBS	Virella	No Amp	00:35:27	35	-
	76	Negative	24.10.2022	20221023004L	PBS	Virella	No Amp	00:35:20	35	-
	77	Negative	24.10.2022	20221023005L	PBS	Virella	No Amp	00:35:07	35	-
	78	Negative	2022-07-22	20221023006L	PBS	Virella	No Amp	00:35:02	35	-
	79	Negative	2022-07-22	20221023007L	PBS	Virella	No Amp	00:35:13	35	-
	80	Negative	24.10.2022	20221023008L	PBS	Virella	No Amp	00:35:28	35	-
	81	Negative	24.10.2022	20221023009L	PBS	Virella	No Amp	00:35:20	35	-
	82	Negative	24.10.2022	20221023010L	PBS	Virella	No Amp	00:35:07	35	-
	83	Negative	24.10.2022	20221023011L	PBS	Virella	No Amp	00:35:02	35	-
	84	Negative	24.10.2022	20221023012L	PBS	Virella	No Amp	00:35:13	35	-
	85	Negative	24.10.2022	20221023013L	PBS	Virella	No Amp	00:35:28	35	-
	86	Negative	24.10.2022	20221023014L	PBS	Virella	No Amp	00:35:31	35	-
	87	Negative	24.10.2022	20221023015L	PBS	Virella	No Amp	00:35:21	35	-
	88	Negative	24.10.2022	20221023016L	PBS	Virella	No Amp	00:35:07	35	-
	89	Negative	24.10.2022	20221023017L	PBS	Virella	No Amp	00:35:02	35	-
	90	Negative	24.10.2022	20221023018L	PBS	Virella	No Amp	00:35:13	35	-
	91	Negative	24.10.2022	20221023019L	PBS	Virella	No Amp	00:35:29	35	-
	92	Negative	24.10.2022	20221023020L	PBS	Virella	No Amp	00:35:20	35	-
	93	Negative	24.10.2022	20221024001L	PBS	Virella	No Amp	00:35:08	35	-
	94	Negative	24.10.2022	20221024002L	PBS	Virella	No Amp	00:35:03	35	-
	95	Negative	24.10.2022	20221024004L	PBS	Virella	No Amp	00:35:13	35	-
	96	Negative	24.10.2022	20221024005L	PBS	Virella	No Amp	00:35:28	35	-
	97	Negative	24.10.2022	20221024007L	PBS	Virella	No Amp	00:35:21	35	-
	98	Negative	24.10.2022	20221024008L	PBS	Virella	No Amp	00:35:07	35	-
	99	Negative	24.10.2022	20221024009L	PBS	Virella	No Amp	00:35:02	35	-
	100	Negative	24.10.2022	20221024010L	PBS	Virella	No Amp	1 day, 11:01:00	35	-
	101	Negative	24.10.2022	20221024011L	PBS	Virella	No Amp	1 day, 11:13:00	35	-
	102	Negative	24.10.2022	20221024012L	PBS	Virella	No Amp	1 day, 11:27:00	35	-
	103	Negative	24.10.2022	20221024013L	PBS	Virella	No Amp	1 day, 11:21:00	35	-
	104	Negative	24.10.2022	20221024015L	PBS	Virella	No Amp	1 day, 11:08:00	35	-
